# Supplementary material for: Long-Term Pulmonary Dysfunction by Hyperoxia Exposure during Severe Viral Lower Respiratory Tract Infection in Mice
Source: Pathogens. 2022 Nov 12;11(11):1334. doi: 10.3390/pathogens11111334 (PMC9696792; doi:10.3390/pathogens11111334)
Supplement: Supplementary file 1 [file pathogens-11-01334-s001.zip]

Archive with 1 entries (1 files):
- pathogens-2012924-supplementary.pdf
